# Supplementary material for: Senotherapeutic drug treatment ameliorates chemotherapy-induced cachexia
Source: JCI Insight. 2024 Jan 23;9(2):e169512. doi: 10.1172/jci.insight.169512 (PMC10906225; doi:10.1172/jci.insight.169512)
Supplement: Supporting data values [file jciinsight-9-169512-s052.xlsx]

## Sheet: Fig 1B
Body weight
	Vehicle							FOLFIRI
1	-1.41343	-1.41509	-1.2766	1.84332	-1.43541	0.974026	3.78007	-3.64238	-2.00669	2.07469	-1.76991	-0.81301	2.64151	-0.35211
2	-1.76678	-2.83019	-2.12766	1.38249	1.43541	-1.2987	4.46735	-3.31126	-3.01003	2.07469	-0.88496	-2.84553	2.26415	0.704225
3	-0.35336	-2.35849	3.40426	1.38249	0	0.974026	4.46735	-2.64901	-4.01338	-1.24481	-3.09735	-0.4065	3.39623	0.704225
4	0.706714	-1.41509	-2.55319	1.38249	-0.47847	1.94805	2.74914	-1.98675	-0.6689	0.829876	-1.32743	0	4.5283	2.8169
5	1.76678	0	2.12766	3.68664	-0.95694	-2.5974	2.74914	-1.65563	-6.33484	-2.07469	-9.29204	-4.06504	3.01887	1.40845
6	1.06007	-1.88679	5.10638	1.38249	-1.43541	-3.8961	3.78007	-3.97351	-17.6471	1.65975	-15.9292	-5.28455	-1.13208	-2.8169
7	-1.41343	-3.30189	1.70213	3.22581	-0.478469	-3.57143	4.46735	-9.27152	-5.68562	1.24481	-12.8319	-4.06504	-12.0755	-7.04225
8	1.76678	0.471698	1.2766	0.460829	-0.95694	-2.5974	5.15464	-8.60927	-3.67893	-0.41494	-16.8142	-11.7886	-16.9811	-10.2113
9	0.706714	-4.71698	8.93617	0.460829	-2.39234	-0.97403	4.12371	-12.2517	-6.68896	-5.39419	-15.9292	-20.3252	-17.3585	-13.0282
Lean mass
	Vehicle							FOLFIRI
1	-2.48325	-4.56081	-2.92308	-2.83126	-2.86048	-1.45094	-0.64646	-1.68694	-2.90742	0.150981	-1.64369	-4.52489	1.14165	-1.03298
2	-3.90225	-4.67342	-4.51282	-1.69875	-1.45943	-0.30546	0.121212	-2.11848	-3.36649	0.050327	-2.81018	-4.52489	2.45243	-0.63568
3	-3.311	-3.20946	-0.46154	-2.32163	-0.99241	0.649103	1.13131	-0.74539	-2.79265	-1.25818	-2.91622	-4.2735	4.48203	1.11244
4	-5.16358	-4.4482	-4.87179	-2.66138	-2.33508	-1.06911	0.848485	0.117693	-0.15302	-1.35883	-2.70414	-5.58069	5.20085	2.38379
5	-6.10958	-4.33559	-3.12821	-1.92525	-3.561	-4.62008	-0.84848	-2.3931	-9.58084	-7.75038	-15.9597	-11.2619	-0.93023	-1.50973
6	-5.83366	-2.98423	-0.66667	0.396376	-3.26912	-3.66552	-0.44444	-3.5308	-20.3593	-2.66734	-16.4899	-8.29563	-3.08668	-3.37704
7	-7.41033	-5.40541	-2.5641	-1.01925	-2.56859	-4.96373	0.565657	-8.04237	-4.16985	-2.4157	-13.8388	-6.93816	-12.7696	-8.46246
8	-7.37091	-5.23649	-3.12821	-2.43488	-4.67017	-4.84918	-3.75758	-9.33699	-7.53634	-5.43533	-17.2853	-12.0161	-19.3235	-14.3027
9	-9.38116	-8.33333	-0.97436	-3.22763	-6.65499	-5.53646	-4.80808	-12.6716	-10.5968	-7.44841	-17.0201	-21.1664	-19.2389	-16.1714
Fat mass
	Vehicle							FOLFIRI
1	54.8387	25.3333	6.59853	21.3954	-3.60825	5.60748	43.6123	-8.77193	1.43885	12.963	0	9.92647	-10.8911	21.4286
2	117.742	20.9375	17.5923	20.4651	23.1959	-8.8785	42.2908	-22.3684	-35.2518	8.33333	-19.1083	1.47059	-41.5842	-10.2041
3	179.032	16.6667	34.1103	41.8605	11.3402	27.1028	38.326	4.38596	-25.1799	5.09259	10.1911	21.6912	-29.703	11.2245
4	269.355	31.3333	19.9982	36.2791	23.1959	47.6636	40.5286	-8.77193	-9.81595	18.5185	19.1083	29.7794	-11.8812	27.551
5	287.097	16.5563	45.5911	39.0698	21.134	36.4486	40.9692	-22.8074	-34.9693	-12.5554	11.465	15.8088	0.990099	18.3673
6	322.581	18.6667	43.9091	21.8605	17.5258	22.4299	53.304	-15.7895	-68.7117	21.2963	-18.4713	2.94118	0.990099	34.6939
7	322.581	31.3333	36.2961	36.7442	25.7732	36.4486	85.4626	-22.807	-3.59712	23.6111	1.91083	3.30882	0.990099	29.5918
8	391.935	36.8143	33.0827	20.9302	26.8041	32.243	108.377	-17.5439	14.3885	19.4444	-21.0191	-10.2941	-16.8317	48.9796
9	377.419	37.3333	75.5913	14.4186	14.9484	28.5047	90.7489	-24.5614	23.741	13.8889	-9.55414	-37.1324	2.9703	57.1429

## Sheet: Fig 1C
Food consumption
	Vehicle			FOLFIRI
5	4.16782	2.6122	3.39286	3.43571	2.88929	3.92143
6	4.43759	2.86252	3.94375	3.95882	2.75564	4.01875
7	4.25714	2.67929	3.80714	3.75714	3.09388	3.52857
8	4.15714	2.65714	3.87857	4.04286	4.08095	4.06429
9	4.81429	2.87599	4.01429	4.66429	3.32381	3.75714

## Sheet: Fig 1E
qPCR - liver
	Vehicle								FOLFIRI
p21	0.900642	0.262125	1.46341	0.679261	1.29985	1.22548	1.16924		2.01087	2.01845	5.95614	4.45525	10.5084	13.1625	5.66503
p16Ink4a	0.20447	1.14701	1.9696	1.37782	1.18899	0.553046	0.559053		1.55455	1.51448	1.8221	3.12126	1.99648	5.11962	1.24531
Ccl2	0.439849	1.34448	1.44658	1.27524	0.833462	0.516713	1.14368		4.99707	10.4007	3.09062	2.96213	5.33359	1.72882	5.09882

## Sheet: Fig 1D
Treadmill test
Vehicle	FOLFIRI
279.9	178.1
467.2	117.8
280.3	191
261.9	81.4
265.5	141.2
239.8	43
263.9	105.2

## Sheet: Fig 1F
qPCR - skeletal muscle
	Vehicle							FOLFIRI
p21	0.862966	0.688707	0.656889	1.01068	1.0072	1.32322	1.45033	1.43515	1.55343	2.17758	2.15632	1.32441	2.38274	4.17387
p16Ink4a	0.582852	0.551628	1.20783	2.22742	0.995913	1.13481	0.299546	1.47399	1.38692	6.59708	1.06928	5.81619	1.86835	6.01233
Ccl2	0.930934	0.774543	0.924074	1.26184	1.10861			24.2396	2.43258	22.6577	30.7411	34.3358	24.2582	15.6034

## Sheet: Fig 1G
Plasma proteins
	Vehicle				FOLFIRI
CCL2	42.5	41.6	29.6	35.4	43.2	61.8	46.8	56
CCL12	34.36	38.06	30.53	30.53	120.99	116.9	152.89	168.36
CXCL2	10.6	19.5	15.9	12.9	23.9	18.3	27.3	16.7
TNF-a	1.91	2.94	1.85	2.91	4.33	3.23	5.69	7.72
ICAM1	23126.1	21160.5	16752.4	25846	34167.7	33946.5	38268.3	41568.8
MMP3	29311.5	32038.9	31335.5	33655	124102	104938	208549	118126
GDF15	28.2	36.31	27.39	44.44	124.5	122.82	143.81	135.4

## Sheet: Fig 2B
qPCR - liver
	Vehicle							FOLFIRI													FOLFIRI + SR12343
p21	1.26188	0.452461	0.648159	0.503114	1.10119	1.69955	1.33364	2.85465	3.70206	3.26028	3.86857	5.62118	3.1989	4.44288	2.80807	3.87359	2.75697	4.11949	3.99978	2.59434	1.77503	2.69306	2.3422	1.03055	1.83386	2.47228
p16Ink4a	1.85651	0.274046	0.454595	0.683393	0.631393	1.37469	1.72537	1.95379	2.27491	2.48258	2.83846	3.22821	3.95155	1.76135	2.01347	2.10928	4.36162	2.41419	2.38274	2.72722	1.52692	1.18577	0.916582	0.547695	1.4218	1.63697
Tgfb1	1.22603	0.325153	0.419271	0.566482	0.733466	1.97898	1.75061	2.92735	4.82035	3.6168	3.59619	4.11424	5.28677	5.29102	3.6585	3.52849	7.12858	3.35966	7.82002	2.65789	1.45255	2.97582	1.14987	0.682268	2.40531	2.62193
Sting1	0.839528	0.417655	0.72862	0.706644	1.42747	1.88009		2.30965	1.64802	1.80214	2.63268	3.4057	5.21159	3.41205	4.83173	3.94753	4.44025	3.55109	3.76354	2.25598	2.4077	1.83409	1.48906	1.92747	3.11878	3.18169
TNFα	1.56743	0.37819	0.644116	0.391121	1.18521	1.23381	1.60012	3.42331	3.72135	2.81281	1.63547	3.05957	2.43357	2.95302	2.64344	1.8046	1.70988	2.39145	3.01632	3.18092	2.12479	1.60998	1.25762	1.84726	1.92297	2.17987
Ccl2	1.14677	0.499491	0.359025	0.436605	1.83934	1.20384	1.51493	1.76012	2.95643	3.36319	2.03545	6.27664	2.89613	5.70198	2.57498	2.73337	1.95218	3.42303	2.71258	2.46394	1.27487	2.50129	1.13999	0.985299	1.40891	2.57219
Il6	0.332238	1.12165	1.14029	0.216513	0.799849	1.40106	1.78824	7.15687	3.48466	5.56229	14.2568	5.99066	8.41806	7.19899	6.00175	6.14404	6.35048	4.60528	4.29019		3.57348	2.87388	2.33079	0.968949	4.11281	4.23064
Il1β	0.804498	0.827157	1.53571	0.966868	1.10646	0.933303	0.826011	6.5131	2.3056	2.78342	2.33534	2.31471	3.93703	3.00933	2.46195	2.02802	5.49525	4.38123	3.8337	2.70345	2.34484	2.84761	1.20519	2.45966	2.29638	2.42081
Igfbp7	1.14711	0.500294	0.965196	1.0099	1.3775	1.53698		2.38808	1.85017	2.16253	3.28883	2.6051	1.83647	2.00886	3.08397	2.56185	3.15799	2.32386	2.50374	2.64061	1.80201	1.97569	2.00766	1.78297	2.45847	1.51694

## Sheet: Fig 2C
protein expression - liver
	Vehicle					FOLIRI					FOLFIRI + SR12343
Tgfb1	0.866	0.878	0.721	0.718	0.853	1.28	1.646	1.606	2.28	1.668	1.231	1.453	1.199	1.139	1.212
Tnfsf12	1.016	0.543	0.731	0.134	0.531	1.205	1.484	1.26	1.389	1.213	1.051	0.998	1.001	0.442	0.805
Tnfrsf6	8.423	7.839	8.408	8.363	8.669	8.978	9.184	9.259	9.598	8.877	7.404	8.836	8.699	8.602	8.861
Tnfrsf11b	0.909	0.602	0.814	0.67	0.814	1.741	1.708	1.785	1.85	1.615	1.367	1.502	1.328	1.174	1.315
Ccl2	4.053	2.896	3.341	4.072	4.057	5.632	5.451	5.458	6.625	5.788	3.638	5.376	4.919	3.928	4.829
Ccl3	1.872	1.425	1.693	2.018	2.249	3.894	3.882	3.965	4.228	3.171	2.117	3.023	3.037	2.433	3.019
Il1a	3.712	3.125	3.378	3.537	4.205	4.917	5.124	4.99	6.373	4.918	2.929	4.742	4.414	4.343	4.808
Riox2	7.445	7.041	7.829	7.354	7.766	8.06	7.961	8.049	8.438	8.025	6.368	7.61	7.664	7.797	8.049
Ahr	4.234	3.643	4.448	3.744	4.285	4.905	4.844	4.756	5.547	4.704	3.78	4.55	4.575	4.372	4.796

## Sheet: Fig 3A
qPCR - skeletal muscle
	Vehicle							FOLFIRI													FOLFIRI + SR12343
p21	0.568364	0.965481	1.03516	1.09947	1.23363	0.948085	1.14981	1.9333	1.33882	3.16938	2.03258	1.64996	3.44864	1.46761	1.90355	1.27807	4.27535	1.63396	1.52561	2.36107	0.531576	0.664664	0.902501	1.76531	1.38943	1.69703
p16Ink4a	0.886491	0.786225	0.672873	1.1893	1.54274	1.28968	0.632686	0.877664	1.72703	2.89797	1.76459	1.01917	1.36681	1.18328	0.971714	3.70074	0.976229	0.368602	0.77123	1.2017	1.62966	2.06714	1.25631	0.465477	0.432358	0.547587
Sting1	0.981599	0.976357	1.24789	0.785809	1.25596	0.931533	0.820845	1.66577	1.54947	2.00669	1.07035	2.48245	2.41491	1.4605	3.15332	1.77391	2.44581	2.53226	2.27299	2.52807	1.02678	1.50744	1.46254	1.32315	1.36361	1.97648
Ccl2	0.808481	1.13592	0.959134	0.397908	1.47436	0.996091	1.2281	3.75825	2.86208	2.39011	3.91237	5.76843	5.45982	3.02144	2.06491	3.38287	2.24014	2.61255	2.3879	3.13248	1.66522	2.04835	2.05964	2.45188	2.63645	1.55438
Cxcl1	0.864831	0.865164	1.3084	1.21658	1.21921	0.715714	0.810098	1.02534	1.67654	1.35752	1.59677	1.69663	0.973402	1.59194	1.84399	1.58333	1.31521	1.53175	2.19092	0.924582	1.1152	0.798398	0.740364	0.866657	1.36006	0.796924
Il1β	1.0499	1.83757	1.30343	0.73051	1.26658	0.559943	0.252067	1.93723	6.66867	3.10665	2.25057	3.74626	4.19098	2.67195	1.64644	1.62952	1.75074	3.19546	2.20541	3.64381	1.68352	2.51941	1.67995	2.99289	2.02151	1.99652
Pai1	0.913521	1.0566	1.40599	1.39364	0.814218	0.836394	0.579638	0.721028	0.685756	0.877886	1.28032	1.17314	1.65219	0.871554	1.01582	0.786512	0.993276	1.31791	1.53744	1.21848	0.521623	0.622855	0.744888	0.668004	0.544911	1.03539
Mmp12	1.07056	0.750191	0.71238	0.965823	1.20022	0.718167	1.58265	2.30578	1.76939	6.58189	2.01214	3.5971	3.45636	2.14157	2.4981	2.34396	1.98297				0.672613	0.448794	0.57796	0.974407	0.942503	0.275407
Igfbp7	0.958152	0.987553	1.20129	0.951825	1.23404	0.888458	0.778682	1.31663	1.73382	1.66721	1.50226	1.64854	2.31648	1.9551	5.08041	2.7943	2.77344	2.35622	2.22682	2.7322	0.932646	1.82298	1.93222	1.287	1.42019	1.58482

## Sheet: Fig 3B
protein expression - sketal muscle
	Vehicle					FOLFIRI					FOLFIRI + SR12343
Tnfrsf6	5.398	5.111	4.711	5.278	5.348	5.825	5.686	5.654	5.887	5.259	5.209	5.054	5.383	5.327	5.295
Ccl2	3.032	2.499	2.213	2.345	2.382	4.071	3.423	3.936	5.283	3.839	3.191	3.384	3.285	2.783	2.77
Ccl3	0.512	0.599	0.538	0.455	0.374	0.882	0.79	0.804	3.164	0.727	0.755	0.689	1.293	0.499	0.543
Riox2	6.326	6.155	5.692	5.802	6.081	6.675	6.444	6.841	6.899	6.752	6.833	5.669	6.222	6.186	6.27
Ahr	0.432	0.174	0.045	0.057		0.477	0.401	0.381	0.416		0.166	0.151	0.433	0.309	0.205

[truncated: 21 more sheets: Fig 3D, Fig 3F, Fig 4B, Fig 4D, Fig 4F, Fig 5B, Fig 5C, Fig 6A, Fig 6B, Fig 6C, Fig 6E, Fig 6D, Fig 6F, Fig 6G, Fig S1, Fig S2, Fig S3A, Fig S3B, Fig S4, Fig S5B …]
